# Supplementary material for: Virological Passive Surveillance of Avian Influenza and Arboviruses in Wild Birds: A Two-Year Study (2023–2024) in Lombardy, Italy
Source: Microorganisms. 2025 Apr 22;13(5):958. doi: 10.3390/microorganisms13050958 (PMC12114497; doi:10.3390/microorganisms13050958)
Supplement: Supplementary file 1 [file microorganisms-13-00958-s001.zip]

Archive with 1 entries (1 files):
- microorganisms-3575634-supplementary.pdf
